# Supplementary material for: Analysis of the Alterations in Symbiotic Microbiota and Their Correlation with Intestinal Metabolites in Rainbow Trout (Oncorhynchus mykiss) Under Heat Stress Conditions
Source: Animals (Basel). 2025 Jul 8;15(14):2017. doi: 10.3390/ani15142017 (PMC12291889; doi:10.3390/ani15142017)
Supplement: Supplementary file 1 [file animals-15-02017-s001.zip]

Archive with 1 entries (1 files):
- animals-3689851-supplementary.docx
